# Supplementary material for: Reduced Theta-Band Power and Phase Synchrony during Explicit Verbal Memory Tasks in Female, Non-Clinical Individuals with Schizotypal Traits
Source: PLoS One. 2016 Feb 3;11(2):e0148272. doi: 10.1371/journal.pone.0148272 (PMC4739585; doi:10.1371/journal.pone.0148272)
Supplement: S1 File — The TBA for each individual was obtained by averaging the amplitude of the theta-band power at each ROI (F: frontal, C: central, P: parietal, O: occipital areas). Five Excel worksheets are included, corresponding to the five temporal periods: 250–350 ms, 350–450 ms, 450–550 ms, 550–650 ms, and 650–750 ms. (XLSX) [file pone.0148272.s001.xlsx]

## Sheet: 250-350 ms
	Schizotypal trait (n=17)										Control (n=17)
		New				Old						New				Old
		Frontal	Central	Parietal	Occipital	Frontal	Central	Pairetal	Occipital			Frontal	Central	Parietal	Occipital	Frontal	Central	Pairetal	Occipital
	Sub#1	0.191594	0.266177	0.108827	0.0686427	0.344293	0.604495	0.140578	0.0322623		Sub#1	0.0388027	0.0757797	0.236754	0.236748	-0.0080669	0.0703627	0.149012	0.138962
	Sub#2	-0.0194452	-0.0809419	-0.0546273	0.056239	-0.121644	-0.211361	-0.0898367	-0.0237171		Sub#2	0.362635	0.173726	0.0103147	-0.135039	0.314028	0.382894	0.125523	-0.152308
	Sub#3	0.312647	0.177946	0.0776018	0.243843	0.222144	0.163346	0.153567	0.445074		Sub#3	-0.144512	-0.132728	0.0147345	0.110502	-0.147069	-0.170389	-0.0229938	0.220111
	Sub#4	0.203043	0.244311	0.168639	0.16581	0.28246	0.201078	0.202997	0.131598		Sub#4	0.257461	0.170854	-0.0114454	0.273644	0.214487	0.334645	0.0560899	0.0479079
	Sub#5	0.26507	0.204249	0.140823	0.296214	0.259764	0.273493	0.303815	0.36017		Sub#5	0.2119	0.109218	0.080965	0.158667	0.244179	0.179358	0.154524	0.320045
	Sub#6	0.131671	-0.00753425	0.0317178	0.0313644	-0.00682449	0.0818297	0.0663164	-0.00524824		Sub#6	0.0210582	0.0138463	0.062005	0.276312	-0.0827297	0.110515	0.0854693	0.281424
	Sub#7	0.018963	0.0268435	-0.0575625	0.0156846	0.00527924	-0.0674598	-0.0772811	-0.037098		Sub#7	0.15666	0.0997347	0.0666432	0.30883	0.255978	0.231424	0.18153	0.402091
	Sub#8	0.165743	0.187972	0.18755	0.175275	0.157114	0.258533	0.244771	0.233711		Sub#8	0.0370765	-0.0969439	-0.0954703	0.0170638	0.0684851	-0.0748238	-0.102465	-0.0193218
	Sub#9	0.484418	-0.124159	-0.21622	-0.00270481	0.508256	-0.202497	-0.222488	0.296628		Sub#9	0.0588364	-0.0923307	-0.068678	0.0804324	0.201778	-0.030565	-0.0381884	0.226397
	Sub#10	0.519546	0.228627	-0.0435546	0.0814887	0.309975	0.109709	-0.155932	-0.0877168		Sub#10	0.0214453	0.0385661	0.00238373	0.0452819	0.050943	0.0678015	0.103641	0.0835301
	Sub#11	1.01366	1.12425	0.744442	0.490342	0.512109	1.1478	0.805128	0.446226		Sub#11	-0.00247189	-0.100639	-0.16755	-0.107753	-0.160966	-0.0851725	-0.151094	-0.0746353
	Sub#12	0.208922	0.0660076	-0.0457817	0.4105	0.236248	0.0523892	-0.0107447	0.394897		Sub#12	-0.244864	-0.300366	-0.342731	-0.0341672	-0.169959	-0.162328	-0.172646	0.100034
	Sub#13	0.0927472	0.115708	0.170395	0.413224	0.0967822	0.113023	0.169635	0.416635		Sub#13	0.0753634	0.0213253	-0.0461512	0.115936	0.026884	0.0374537	0.0402824	-0.0757676
	Sub#14	0.00844067	-0.174901	-0.16695	-0.0712124	-0.00032238	-0.176651	-0.167818	-0.0742609		Sub#14	-0.0241896	-0.0951224	-0.00631704	0.107974	-0.0842797	0.0710287	-0.0125536	0.0776946
	Sub#15	0.238309	0.0215213	0.112254	0.448478	-0.136743	0.259607	0.159189	0.278895		Sub#15	0.0141025	-0.0311405	0.0300462	0.151385	0.107751	0.0628092	0.0180272	0.140564
	Sub#16	0.200593	0.0907213	-0.0527166	-0.106706	0.241933	0.157752	0.0171896	-0.0570692		Sub#16	0.536161	-0.137074	-0.065557	0.188173	0.461865	-0.120606	-0.0459899	0.351351
	Sub#17	0.130462	0.196098	0.343471	0.347299	0.0916807	0.233943	0.30734	0.356374		Sub#17	0.426961	0.0404985	0.163624	0.285948	0.368657	0.113593	0.242353	0.282055
	Mean	0.245082	0.150758	0.0851947	0.180222	0.176618	0.176414	0.108613	0.182786		Mean	0.106025	-0.0142821	-0.00802531	0.122349	0.0977625	0.0598824	0.035913	0.138243
	STD	0.246077	0.283649	0.220854	0.191525	0.192336	0.322611	0.244164	0.20504		STD	0.200071	0.125497	0.128397	0.134763	0.194821	0.160494	0.117828	0.162093

## Sheet: 350-450 ms
	Schizotypal trait (n=17)										Control (n=17)
		New				Old						New				Old
		Frontal	Central	Parietal	Occipital	Frontal	Central	Pairetal	Occipital			Frontal	Central	Parietal	Occipital	Frontal	Central	Pairetal	Occipital
	Sub#1	0.239024	0.283331	0.107812	-0.00245592	0.418942	0.675407	0.193231	-0.0104918		Sub#1	0.0324049	0.0965319	0.332351	0.0645935	0.013005	0.0836109	0.180398	-0.00322024
	Sub#2	0.00954745	-0.139278	-0.135108	-0.0225141	-0.124116	-0.278228	-0.211643	-0.162739		Sub#2	0.628096	0.315014	0.0278634	-0.291716	0.512045	0.639723	0.246465	-0.290442
	Sub#3	0.201792	0.210651	0.113763	-0.0605243	0.14592	0.239907	0.264442	0.247379		Sub#3	-0.199858	-0.158562	-0.140299	-0.23027	-0.159921	-0.151823	-0.188193	-0.106713
	Sub#4	0.33515	0.432878	0.235641	-0.0716313	0.4237	0.367067	0.319832	0.0127237		Sub#4	0.254331	0.0764604	-0.0201037	-0.0697392	0.161462	0.272934	0.100821	-0.243227
	Sub#5	0.2753	0.215358	0.107894	0.140605	0.311997	0.409835	0.333206	0.116617		Sub#5	0.264614	0.110934	0.0831997	0.00909539	0.335279	0.232499	0.184369	0.180407
	Sub#6	0.424411	0.0660882	0.00847109	-0.0920699	0.15422	0.183102	0.0708278	-0.136631		Sub#6	0.090619	0.0172914	0.0381302	0.0823021	0.00029048	0.150843	0.117547	0.12032
	Sub#7	-0.063732	-0.0288021	-0.122707	-0.183402	-0.0731618	-0.101829	-0.151325	-0.216631		Sub#7	0.272968	0.194401	0.124936	-0.0853378	0.36522	0.387813	0.342486	0.0475651
	Sub#8	0.101787	0.135434	0.0788005	-0.0684571	0.169495	0.305968	0.181053	0.0125718		Sub#8	0.0473188	-0.0391818	-0.0443394	-0.124671	0.122166	-0.00428103	-0.077348	-0.0947608
	Sub#9	0.584262	-0.149644	-0.168024	-0.0722988	0.542193	-0.194856	-0.179099	0.100424		Sub#9	-0.00953396	-0.0925994	0.000828124	-0.0570353	0.164559	-0.0323815	0.00846973	0.0429584
	Sub#10	0.631393	0.306103	-0.0254339	0.033524	0.45601	0.176622	-0.158204	-0.076182		Sub#10	0.0214367	0.0570055	0.0107073	-0.175024	0.0276207	0.0990777	0.0959422	-0.15602
	Sub#11	1.29864	1.62288	1.08123	0.141569	0.939885	1.70257	1.25323	0.240683		Sub#11	-0.0775923	-0.180912	-0.167878	-0.22053	-0.223214	-0.0801783	-0.115496	-0.179805
	Sub#12	0.202744	0.115075	-0.117758	0.100928	0.299027	0.152251	-0.027086	0.170932		Sub#12	-0.294869	-0.318915	-0.366138	-0.414017	-0.16732	-0.168859	-0.218989	-0.321438
	Sub#13	0.0341596	0.0623298	0.24665	0.00239401	0.0350102	0.0600525	0.244283	0.0018557		Sub#13	0.0965961	-0.0542578	-0.0745465	-0.13903	0.0944488	0.0656554	0.0986693	-0.302299
	Sub#14	0.129433	-0.129193	-0.132816	-0.114073	0.116885	-0.129524	-0.134715	-0.119825		Sub#14	0.0390885	-0.121533	-0.0412578	0.0490603	-0.0761205	0.0225457	-0.0508528	-0.019221
	Sub#15	0.162181	0.0154545	-0.0175274	-0.0215136	-0.241291	0.438244	0.161515	-0.193492		Sub#15	0.00332105	0.0625673	0.125547	0.113019	0.114794	0.115435	0.0695599	0.0657471
	Sub#16	0.267008	0.144205	0.00408439	-0.202193	0.305098	0.242406	0.0714753	-0.133501		Sub#16	0.849256	-0.127487	-0.053761	-0.179304	0.744401	-0.134066	-0.0960401	-0.0865758
	Sub#17	0.0970069	0.287696	0.365861	0.141024	0.124949	0.36235	0.359149	0.201037		Sub#17	0.404539	0.0513184	0.0801374	0.0486941	0.270504	0.166698	0.143969	-0.00633185
	Mean	0.290006	0.202975	0.0959317	-0.0206522	0.235574	0.271256	0.152363	0.00321943		Mean	0.142514	-0.00658376	-0.00497784	-0.0952888	0.135248	0.0979555	0.0495163	-0.0795914
	STD	0.320484	0.402215	0.295735	0.105906	0.280629	0.4454	0.344407	0.154152		STD	0.284953	0.153605	0.148227	0.146936	0.253059	0.207304	0.155314	0.152262

## Sheet: 450-550 ms
	Schizotypal trait (n=17)										Control (n=17)
		New				Old						New				Old
		Frontal	Central	Parietal	Occipital	Frontal	Central	Pairetal	Occipital			Frontal	Central	Parietal	Occipital	Frontal	Central	Pairetal	Occipital
	Sub#1	0.19638	0.204919	0.0537695	-0.0834626	0.350135	0.519203	0.162971	-0.0629402		Sub#1	0.0549672	0.093675	0.379765	-0.0165343	0.0190837	0.0434048	0.155654	-0.130306
	Sub#2	0.13742	-0.126236	-0.157107	0.015201	-0.122203	-0.279036	-0.292634	-0.261587		Sub#2	0.842856	0.372573	0.000200568	-0.352034	0.644192	0.685516	0.264311	-0.347061
	Sub#3	0.184795	0.209485	0.130336	-0.214546	0.0882078	0.269841	0.303445	0.112441		Sub#3	-0.151372	-0.131178	-0.190922	-0.345604	-0.102003	-0.103226	-0.239296	-0.254447
	Sub#4	0.427722	0.532148	0.273223	-0.268134	0.452901	0.448038	0.337288	-0.169417		Sub#4	0.339434	0.0590777	0.00449743	-0.272982	0.179091	0.21584	0.0919688	-0.424033
	Sub#5	0.328686	0.1655	0.0355521	0.0643213	0.304194	0.383711	0.256239	-0.0676904		Sub#5	0.26165	0.0430519	0.0385943	-0.0788409	0.325558	0.189957	0.146559	0.00531221
	Sub#6	0.769971	0.174274	0.0245937	-0.0942583	0.377308	0.241524	0.0705518	-0.152419		Sub#6	0.130941	0.0471747	-0.0199868	-0.0885294	0.11835	0.192734	0.0969933	-0.0101446
	Sub#7	-0.0601981	-0.0312409	-0.141882	-0.292911	-0.0599243	-0.0975564	-0.173829	-0.317134		Sub#7	0.366343	0.268071	0.157709	-0.296449	0.405302	0.444315	0.441055	-0.176234
	Sub#8	0.0739706	0.125585	0.031137	-0.164368	0.186066	0.315298	0.115838	-0.10199		Sub#8	0.138596	0.0220428	-0.00628989	-0.141965	0.247663	0.035222	-0.0852601	-0.126971
	Sub#9	0.551296	-0.128146	-0.136182	-0.101087	0.47916	-0.16606	-0.151647	-0.0500211		Sub#9	-0.0181175	-0.0758534	0.0152183	-0.112136	0.175403	-0.00519654	0.041755	-0.0733369
	Sub#10	0.556859	0.247197	-0.0316204	-0.0269081	0.385367	0.0890343	-0.163925	-0.107738		Sub#10	0.0555161	0.0721172	0.0208897	-0.265328	0.0189609	0.0634691	0.0528405	-0.253307
	Sub#11	1.29227	1.61441	1.12154	-0.0179968	1.08847	1.80427	1.37453	0.113392		Sub#11	-0.0822973	-0.21448	-0.166187	-0.254069	-0.231778	-0.111	-0.130653	-0.240196
	Sub#12	0.199796	0.103997	-0.16397	-0.117859	0.332388	0.202088	-0.0775032	-0.0412685		Sub#12	-0.289509	-0.301033	-0.365564	-0.58793	-0.100329	-0.195949	-0.282789	-0.557217
	Sub#13	0.030959	0.0601662	0.291316	-0.189304	0.0290332	0.0586217	0.288602	-0.193164		Sub#13	0.178649	-0.0613944	-0.0335639	-0.215207	0.155299	0.0436221	0.122236	-0.385698
	Sub#14	0.236079	-0.0668344	-0.0603317	-0.0894776	0.224268	-0.0648766	-0.0619906	-0.0953237		Sub#14	0.124542	-0.114389	-0.0740462	-0.0146837	-0.0177366	-0.0307815	-0.103642	-0.099552
	Sub#15	0.086701	-0.0382315	-0.146127	-0.345376	-0.278555	0.431861	0.106788	-0.460728		Sub#15	0.0100302	0.146316	0.19527	0.078389	0.127974	0.151745	0.118259	0.0397263
	Sub#16	0.348049	0.210542	0.0703779	-0.278363	0.345323	0.26967	0.0594016	-0.250123		Sub#16	0.97258	-0.0996015	-0.0371771	-0.323208	0.887053	-0.118148	-0.150028	-0.372142
	Sub#17	0.123883	0.38595	0.404585	0.0425757	0.197889	0.434064	0.353221	0.101624		Sub#17	0.396112	0.0610453	0.0151253	-0.118725	0.189475	0.158908	0.0497004	-0.182549
	Mean	0.322626	0.214322	0.094071	-0.127174	0.257648	0.285864	0.147491	-0.117888		Mean	0.195937	0.0110126	-0.00390988	-0.200343	0.178915	0.0976725	0.0346861	-0.211068
	STD	0.329738	0.401257	0.3137	0.123389	0.301612	0.456431	0.373709	0.153398		STD	0.324256	0.166233	0.16115	0.162468	0.275877	0.217748	0.183416	0.166158

## Sheet: 550-650 ms
	Schizotypal trait (n=17)										Control (n=17)
		New				Old						New				Old
		Frontal	Central	Parietal	Occipital	Frontal	Central	Pairetal	Occipital			Frontal	Central	Parietal	Occipital	Frontal	Central	Pairetal	Occipital
	Sub#1	0.126259	0.0713762	-0.0276279	-0.147876	0.179475	0.233786	0.0374323	-0.169102		Sub#1	0.107521	0.0525239	0.285781	-0.0769711	-0.00160568	-0.0597797	0.0765036	-0.213031
	Sub#2	0.362847	-0.0449404	-0.124643	0.048524	-0.0589647	-0.273392	-0.327598	-0.301504		Sub#2	0.848794	0.309167	-0.0312988	-0.337023	0.633574	0.489146	0.162904	-0.410865
	Sub#3	0.223766	0.144595	0.120029	-0.274083	0.0725455	0.21724	0.238836	-0.0112005		Sub#3	0.00189226	-0.0736599	-0.132011	-0.286554	0.0322651	-0.0671612	-0.208032	-0.23884
	Sub#4	0.478445	0.513739	0.294307	-0.297463	0.422153	0.41847	0.261752	-0.302905		Sub#4	0.471814	0.0940692	0.0464935	-0.334336	0.261889	0.162092	0.0333534	-0.507929
	Sub#5	0.328664	0.0952135	-0.0286484	-0.00351934	0.219451	0.221275	0.0963713	-0.195361		Sub#5	0.235063	-0.0797139	-0.0377588	-0.1224	0.24349	0.04801	0.0330073	-0.155821
	Sub#6	0.950786	0.235192	0.0355352	-0.0884815	0.583518	0.23626	0.037417	-0.153928		Sub#6	0.175256	0.0650605	-0.0476006	-0.153238	0.221588	0.185794	0.0478896	-0.101822
	Sub#7	-0.00456955	0.0171328	-0.104673	-0.291451	0.00248974	-0.0860174	-0.180147	-0.361796		Sub#7	0.386437	0.267794	0.129738	-0.385826	0.362319	0.347097	0.375466	-0.307065
	Sub#8	0.0588872	0.139986	0.0358111	-0.146769	0.187637	0.277266	0.0351211	-0.171724		Sub#8	0.276829	0.0617378	0.0336064	-0.0874898	0.337736	0.0204878	-0.120527	-0.188753
	Sub#9	0.429024	-0.0946911	-0.0962021	-0.111135	0.346529	-0.120096	-0.100186	-0.163531		Sub#9	-0.00322063	-0.037969	0.0192976	-0.101012	0.175288	0.00642253	0.0495626	-0.110072
	Sub#10	0.413094	0.142616	-0.0139916	-0.0271627	0.183801	-0.043213	-0.167609	-0.135806		Sub#10	0.0931645	0.0519128	0.0411686	-0.25229	0.0203748	-0.0446038	-0.0137688	-0.265465
	Sub#11	1.0332	1.18412	0.883963	0.0159416	0.966671	1.4405	1.12701	-0.055182		Sub#11	-0.00125086	-0.149663	-0.104725	-0.212521	-0.201996	-0.127882	-0.150474	-0.257369
	Sub#12	0.224657	0.0826526	-0.15109	-0.167053	0.298189	0.179016	-0.0936898	-0.177123		Sub#12	-0.245459	-0.278991	-0.36863	-0.603625	-0.0379252	-0.228952	-0.330624	-0.634723
	Sub#13	0.0240334	0.0565875	0.275223	-0.268924	0.02311	0.0533651	0.27201	-0.272865		Sub#13	0.26887	-0.0282896	0.0276565	-0.201923	0.183181	-0.0268621	0.074953	-0.395223
	Sub#14	0.299144	0.0126544	0.0165816	-0.0424801	0.291634	0.0153189	0.0159906	-0.0446772		Sub#14	0.230197	-0.0578373	-0.0277367	-0.0203785	0.0333584	-0.0783386	-0.127029	-0.163629
	Sub#15	-0.0268636	-0.118922	-0.240812	-0.521414	-0.312442	0.284774	0.0145642	-0.553178		Sub#15	0.0435618	0.197143	0.240842	0.109646	0.145722	0.141033	0.115215	-0.00432473
	Sub#16	0.354778	0.23683	0.0936676	-0.306386	0.325064	0.195151	-0.0256093	-0.346332		Sub#16	0.850267	-0.0664162	0.00586226	-0.318373	0.784202	-0.122743	-0.178315	-0.478
	Sub#17	0.194776	0.464984	0.43128	0.0183594	0.26568	0.448112	0.307245	0.0336945		Sub#17	0.404459	0.0439418	-0.0286616	-0.18572	0.128569	0.0971112	-0.0301831	-0.235888
	Mean	0.321819	0.184654	0.0822771	-0.15361	0.235091	0.217519	0.0911122	-0.198972		Mean	0.243776	0.0218125	0.00306022	-0.210002	0.195413	0.0435806	-0.0111824	-0.274636
	STD	0.296722	0.308691	0.269145	0.154612	0.278408	0.369364	0.3186	0.146573		STD	0.289284	0.146707	0.144276	0.164148	0.241919	0.180469	0.165052	0.16401

## Sheet: 650-750 ms
	Schizotypal trait (n=17)										Control (n=17)
		New				Old						New				Old
		Frontal	Central	Parietal	Occipital	Frontal	Central	Pairetal	Occipital			Frontal	Central	Parietal	Occipital	Frontal	Central	Pairetal	Occipital
	Sub#1	0.11235	-0.00123244	-0.0127197	-0.118944	0.0595941	0.0294	-0.0547704	-0.21054		Sub#1	0.199123	0.00604298	0.108628	-0.147209	0.035777	-0.12201	-0.000311493	-0.25483
	Sub#2	0.742703	0.0947548	-0.0369838	0.156483	0.159146	-0.262159	-0.309106	-0.219802		Sub#2	0.701581	0.22319	-0.0049483	-0.275368	0.574165	0.259689	0.0670936	-0.415982
	Sub#3	0.271284	0.110746	0.127557	-0.268516	0.139306	0.153306	0.173985	-0.06286		Sub#3	0.24892	0.0651622	0.0225189	-0.104293	0.276223	0.0266884	-0.0840271	-0.11627
	Sub#4	0.464978	0.444562	0.307883	-0.224642	0.374331	0.309638	0.160022	-0.347942		Sub#4	0.581731	0.144567	0.105501	-0.309668	0.371434	0.13607	0.00812149	-0.484688
	Sub#5	0.279987	0.0528054	-0.0453117	-0.0655307	0.114828	0.0549373	-0.0426026	-0.266171		Sub#5	0.216271	-0.140976	-0.0752067	-0.121889	0.192552	-0.0675953	-0.0422758	-0.191297
	Sub#6	0.885253	0.252069	0.0634755	-0.114297	0.714103	0.23119	0.021701	-0.147573		Sub#6	0.225628	0.0514751	-0.0223451	-0.110164	0.275694	0.114932	0.00557959	-0.127235
	Sub#7	0.0863096	0.0948708	-0.0382071	-0.217089	0.0881646	-0.0241928	-0.128177	-0.355718		Sub#7	0.384126	0.244491	0.115183	-0.410463	0.352904	0.197113	0.23606	-0.385647
	Sub#8	0.0828037	0.174192	0.0815571	-0.0553256	0.180536	0.220607	-0.0133006	-0.173939		Sub#8	0.411736	0.0897094	0.0895508	0.024813	0.401323	-0.00139215	-0.123037	-0.224349
	Sub#9	0.333294	0.0544904	0.064708	-0.0451987	0.298751	0.0602587	0.115753	-0.127135		Sub#9	0.0557581	0.0598632	0.101874	0.0037542	0.181417	0.0246771	0.0664487	-0.0722267
	Sub#10	0.331914	0.100567	0.030169	0.064378	0.0223739	-0.112678	-0.145214	-0.108448		Sub#10	0.128576	0.0231184	0.0781078	-0.174203	0.0684704	-0.108929	-0.0186851	-0.220295
	Sub#11	0.72074	0.721678	0.585468	0.133038	0.70157	0.93929	0.74605	-0.21147		Sub#11	0.193256	0.0180821	0.0505775	-0.0681176	-0.0399737	-0.0389812	-0.059367	-0.155001
	Sub#12	0.311654	0.162721	0.00984577	-0.0632561	0.303745	0.216885	0.0459906	-0.147902		Sub#12	-0.13831	-0.230834	-0.344746	-0.513305	0.0548244	-0.216761	-0.309858	-0.574772
	Sub#13	0.0223861	0.037639	0.217487	-0.299305	0.0225874	0.0334534	0.213147	-0.302579		Sub#13	0.414784	0.0637677	0.108298	-0.106671	0.281146	-0.0296554	0.0503488	-0.330299
	Sub#14	0.436772	0.182977	0.179346	0.0854712	0.430592	0.186328	0.178833	0.0855987		Sub#14	0.379653	0.0486327	0.0826586	0.0809071	0.126758	-0.0371391	-0.0642616	-0.134543
	Sub#15	-0.100019	-0.140396	-0.260738	-0.546452	-0.240294	0.182638	0.00216946	-0.483634		Sub#15	0.127756	0.18746	0.246611	0.176139	0.156678	0.128372	0.100455	-0.0354201
	Sub#16	0.320362	0.219481	0.102446	-0.26634	0.273292	0.114547	-0.0820445	-0.378386		Sub#16	0.677102	0.0117226	0.10779	-0.181274	0.593003	-0.100012	-0.107197	-0.441095
	Sub#17	0.278608	0.5035	0.441234	0.0329197	0.323621	0.460301	0.311429	0.0346811		Sub#17	0.417561	0.0382628	-0.0306937	-0.18214	0.137408	0.0667306	-0.0912096	-0.218731
	Mean	0.328316	0.180319	0.106895	-0.106624	0.233309	0.164338	0.0702273	-0.201401		Mean	0.307368	0.0531611	0.0434917	-0.142303	0.237635	0.0136352	-0.0215366	-0.257805
	STD	0.264258	0.207435	0.198924	0.182155	0.240291	0.259253	0.232352	0.147731		STD	0.221129	0.116781	0.124643	0.171314	0.179633	0.124799	0.116536	0.1556
