# Supplementary material for: Reduced Theta-Band Power and Phase Synchrony during Explicit Verbal Memory Tasks in Female, Non-Clinical Individuals with Schizotypal Traits
Source: PLoS One. 2016 Feb 3;11(2):e0148272. doi: 10.1371/journal.pone.0148272 (PMC4739585; doi:10.1371/journal.pone.0148272)
Supplement: S2 File — One Excel worksheet is included, corresponding to the temporal period of 550–750 ms. (XLSX) [file pone.0148272.s002.xlsx]

## Sheet: 550-750 ms
		Schizotypal trait (n=17), K=3.3						Control (n=17), K=3.3
		Network Small-worldness (S)		Normalized Clustering Coeffecient (Cnorm)		Normalized Characteristic Path Length (Lnorm)		Network Small-worldness (S)		Normalized Clustering Coeffecient (Cnorm)		Normalized Characteristic Path Length (Lnorm)
		New	Old	New	Old	New	Old	New	Old	New	Old	New	Old
	Sub#1	0.88	1.18	0.94	1.24	1.06	1.05	0.61	1.31	0.6	1.37	0.98	1.04
	Sub#2	0.73	1.58	0.74	1.7	1.02	1.07	0.76	1.31	0.71	1.23	0.93	0.94
	Sub#3	0.88	1.41	1.04	1.42	1.18	1.01	0.7	1.06	0.72	1.06	1.03	1
	Sub#4	0.95	1.29	0.95	1.36	1	1.05	0.97	1.2	1.05	1.33	1.08	1.12
	Sub#5	0.95	0.81	0.96	0.85	1.01	1.06	0.33	0.35	0.35	0.34	1.03	0.96
	Sub#6	1.21	1.3	1.25	1.17	1.03	0.9	0.53	0.76	0.56	0.77	1.05	1.01
	Sub#7	1.33	0.94	1.43	0.93	1.07	0.99	1.23	1.19	1.24	1.25	1	1.05
	Sub#8	1.15	1.16	1.13	1.16	0.98	1	0.89	1.06	0.89	1.16	1	1.1
	Sub#9	0.92	1.52	1	1.35	1.09	0.89	0.84	0.55	0.83	0.56	0.99	1.02
	Sub#10	1.21	0.86	1.24	0.89	1.03	1.04	1.06	1.2	1.07	1.19	1.01	0.99
	Sub#11	3.16	1.67	2.26	1.72	0.72	1.03	0.99	0.81	1.03	0.83	1.04	1.02
	Sub#12	0.64	0.85	0.63	0.9	0.99	1.06	0.67	1	0.65	1.07	0.96	1.07
	Sub#13	1.06	0.93	1.07	0.91	1.01	0.98	0.79	0.9	0.76	1.02	0.96	1.14
	Sub#14	0.96	1.15	1.02	1.2	1.07	1.05	1.23	1.3	1.16	1.39	0.94	1.07
	Sub#15	1.14	0.91	1.18	0.9	1.04	0.98	0.79	1.5	0.83	1.57	1.05	1.05
	Sub#16	1.51	1.12	1.91	1.24	1.26	1.1	0.78	1.56	0.79	1.34	1.02	0.86
	Sub#17	0.89	0.61	0.85	0.87	0.95	1.42	1.38	1.11	1.3	1.05	0.94	0.94
	Mean	1.15118	1.13471	1.15294	1.16529	1.03	1.04	0.855882	1.06882	0.855294	1.09	1.00059	1.02235
	STD	0.561047	0.299084	0.404193	0.281361	0.10943	0.113027	0.268609	0.319118	0.257175	0.316248	0.0440838	0.0712855
